# Supplementary material for: Linking IFN-γ-Mediated Pathogenesis to ROCK-Targeted Therapy in a Scalable iPSCs-Based Vitiligo Model
Source: Int J Mol Sci. 2025 Aug 21;26(16):8069. doi: 10.3390/ijms26168069 (PMC12386722; doi:10.3390/ijms26168069)
Supplement: Supplementary file 1 [file ijms-26-08069-s001.zip]

Archive with 1 entries (1 files):
- ijms-3805563-supplementary.pdf
